# Supplementary material for: A global overview of healthcare workers’ turnover intention amid COVID-19 pandemic: a systematic review with future directions
Source: Hum Resour Health. 2022 Sep 24;20:70. doi: 10.1186/s12960-022-00764-7 (PMC9509627; doi:10.1186/s12960-022-00764-7)
Supplement: Supplementary file 2 — Additional file 2. Quality appraisal of included studies. [file 12960_2022_764_MOESM2_ESM.xlsx]

## Sheet: Appraisal Sheet
QUANTITATIVE (JBI CROSS-SECTIONAL)
S/N	Authors	Year	Article Title	C1	C2	C3	C4	C5	C6	C7	C8	Score	Percentage
368	Abd-Ellatif et al.	2021	Fear of COVID-19 and Its Impact on Job Satisfaction and Turnover Intention Among Egyptian Physicians	Y	Y	Y	N/A	Y	N	Y	Y	6/7	0.8571
41	Alameddine et al.	2021a	Resilience of nurses at the epicenter of the COVID-19 pandemic in Lebanon	Y	Y	Y	N/A	Y	Y	Y	Y	7/7	1
107	Alameddine et al.	2021b	Factors Associated With the Resilience of Nurses During the COVID-19 Pandemic	Y	Y	Y	N/A	Y	Y	Y	Y	7/7	1
	Alameddine et al.	2022	A national study on the resilience of community pharmacists in Lebanon: a cross-sectional survey	Y	Y	Y	N/A	Y	Y	Y	Y	7/7	1
72	Alenazy et al.	2021	The relationship between practice environment, job satisfaction and intention to leave in critical care nurses	Y	Y	Y	N/A	Y	Y	Y	Y	7/7	1
78	Al-Mansour	2021	Stress and turnover intention among healthcare workers in Saudi Arabia during the time of COVID-19: Can social support play a role?	Y	Y	Y	N/A	Y	Y	Y	Y	7/7	1
66	Blake et al.	2020	COVID-Well: Evaluation of the Implementation of Supported Wellbeing Centres for Hospital Employees during the COVID-19 Pandemic	Y	Y	Y	N/A	Y	Y	Y	Y	7/7	1
361	Cimarolli et al.	2021	Job Resignation in Nursing Homes During the COVID-19 Pandemic: The Role of Quality of Employer Communication	Y	N	Y	N/A	Y	Y	Y	Y	6/7	0.8571
113	Cole et al.	2021	Identifying Patterns of Turnover Intention Among Alabama Frontline Nurses in Hospital Settings During the COVID-19 Pandemic	Y	Y	Y	N/A	Y	N	Y	Y	6/7	0.8571
535	Cornish et al.	2021	Is COVID‐19 the straw that broke the back of the emergency nursing workforce?	Y	Y	Y	N/A	Y	N	Y	Y	6/7	0.8571
689	De los Santos & Labrague	2021	The impact of fear of COVID-19 on job stress, and turnover intentions of frontline nurses in the community: A cross-sectional study in the Philippines	Y	Y	Y	N/A	Y	Y	Y	Y	7/7	1
515	Elhanafy & El Hessewi	2021	Effect of fear of COVID-19 pandemic on work satisfaction and turnover intentions of nurses	Y	Y	Y	N/A	N	Y	Y	Y	6/7	0.8571
	Fronda & Labrague	2022	Turnover intention and coronaphobia among frontline nurses during the second surge of COVID-19: The mediating role of social support and coping skills	Y	Y	Y	N/A	Y	Y	Y	Y	7/7	1
46	Hou et al.	2021	Factors Associated with Turnover Intention Among Healthcare Workers During the Coronavirus Disease 2019 (COVID-19) Pandemic in China	Y	Y	Y	N/A	Y	Y	Y	Y	7/7	1
532	Khattak et al.	2021	Impact of Fear of COVID-19 Pandemic on the Mental Health of Nurses in Pakistan	Y	Y	Y	N/A	Y	N	Y	Y	6/7	0.8571
2	Labrague & de Los Santos	2021a	Fear of COVID-19, psychological distress, work satisfaction and turnover intention among frontline nurses	Y	Y	Y	N/A	Y	Y	Y	Y	7/7	1
99	Labrague & de Los Santos	2021b	Resilience as a mediator between compassion fatigue, nurses' work outcomes, and quality of care during the COVID-19 pandemic	Y	Y	Y	N/A	N	N	Y	Y	5/7	0.7143
58	Labrague et al.	2021	Perceived COVID-19-associated discrimination, mental health and professional-turnover intention among frontline clinical nurses: The mediating role of resilience	Y	Y	Y	N/A	Y	N	Y	Y	6/7	0.8571
60	Lavoie-Tremblay et al.	2021	Influence of caring for COVID-19 patients on nurse's turnover, work satisfaction and quality of care	Y	Y	Y	N/A	Y	Y	Y	Y	7/7	1
	Lotfi et al.	2021	Turnover intention among operating room nurses during the COVID-19 outbreak and its association with perceived safety climate	Y	Y	Y	N/A	Y	Y	Y	Y	7/7	1
231	Magnavita et al.	2021a	A one-year prospective study of work-related mental health in the intensivists of a COVID-19 hub hospital	Y	Y	Y	N/A	Y	Y	Y	Y	7/7	1
127	Magnavita et al.	2021b	Prolonged Stress Causes Depression in Frontline Workers Facing the COVID-19 Pandemic-A Repeated Cross-Sectional Study in a COVID-19 Hub-Hospital in Central Italy	Y	Y	Y	N/A	N	N	Y	Y	5/7	0.7143
98	Majeed et al.	2021	The Interactive Effect of COVID-19 Risk and Hospital Measures on Turnover Intentions of Healthcare Workers: A Time-Lagged Study	Y	Y	Y	N/A	Y	Y	Y	Y	7/7	1
	Mercado et al.	2022	A cross-sectional analysis of factors associated with stress, burnout and turnover intention among healthcare workers during the COVID-19 pandemic in the United States	Y	Y	Y	N/A	Y	Y	N	Y	6/7	0.8571
91	Mirzaei et al.	2021	Identifying the predictors of turnover intention based on psychosocial factors of nurses during the COVID-19 outbreak	Y	Y	Y	N/A	N	Y	Y	Y	6/7	0.8571
128	Naja et al.	2021	Practices and resilience of dieticians during the COVID-19 pandemic: a national survey in the United Arab Emirates	Y	Y	Y	N/A	Y	Y	Y	Y	7/7	1
64	Nashwan et al.	2021	Comparing the Impact of COVID-19 on Nurses' Turnover Intentions before and during the Pandemic in Qatar	Y	Y	Y	N/A	N	Y	Y	Y	6/7	0.8571
359	Öğütlü et al.	2021	Stress and burnout in psychiatrists in turkey during covid-19 pandemic	Y	Y	Y	N/A	N	N	Y	Y	5/7	0.7143
40	Özkan Şat et al.	2021	Nurses' exposure to violence and their professional commitment during the COVID-19 pandemic	Y	Y	Y	N/A	Y	Y	Y	Y	7/7	1
119	Pförtner et al.	2021	Will the demands by the covid-19 pandemic increase the intent to quit the profession of long-term care managers? A repeated cross-sectional study in Germany	Y	Y	Y	N/A	N	Y	Y	Y	6/7	0.8571
25	Raso et al.	2021	Nurses' Intent to Leave their Position and the Profession During the COVID-19 Pandemic	Y	Y	Y	N/A	N	N	Y	Y	5/7	0.7143
11	Said & El-Shafei	2021	Occupational stress, job satisfaction, and intent to leave: nurses working on front lines during COVID-19 pandemic in Zagazig City, Egypt	Y	Y	Y	N/A	N	Y	Y	Y	6/7	0.8571
	Schug et al.	2022	Sick Leave and Intention to Quit the Job among Nursing Staff in German Hospitals during the COVID-19 Pandemic	Y	Y	Y	N/A	Y	Y	N	Y	6/7	0.8571
	Shah et al.	2022	The Impact of Job Stress and State Anger on Turnover Intention Among Nurses During COVID-19: The Mediating Role of Emotional Exhaustion	Y	Y	Y	N/A	Y	Y	N	Y	6/7	0.8571
226	Sheppard et al.	2021	Nursing Moral Distress and Intent to Leave Employment During the COVID-19 Pandemic	Y	Y	Y	N/A	N	N	Y	Y	5/7	0.7143
43	Sklar et al.	2021	COVID-related work changes, burnout, and turnover intentions in mental health providers: A moderated mediation analysis	Y	Y	Y	N/A	Y	Y	Y	Y	7/7	1
	Wibowo & Paramita	2022	To investigate the impact of mindful and empathetic leadership on resilience and turnover intention, with self-regulation as a mediating variable.	Y	Y	Y	N/A	Y	Y	Y	Y	7/7	1
36	Yáñez et al.	2020	Anxiety, Distress, and Turnover Intention of Healthcare Workers in Peru by Their Distance to the Epicenter during the COVID-19 Crisis	Y	Y	Y	N/A	N	Y	Y	Y	6/7	0.8571
123	Yang et al.	2021	How workplace violence correlates turnover intention among Chinese health care workers in COVID-19 context: The mediating role of perceived social support and mental health	Y	Y	Y	N/A	N	Y	Y	Y	6/7	0.8571
QUALITATIVE (JBI QUALITATIVE)
	Authors	Year	Article Title	C1	C2	C3	C4	C5	C6	C7	C8	C9	C10	Score	Percentage
562	Fisher et al.	2021	Reflections from the "Forgotten Front Line": A qualitative study of factors affecting wellbeing among long-term care workers in New York City during the COVID-19 pandemic	Y	Y	Y	Y	Y	Y	N	Y	Y	Y	9/10	0.9
92	Varasteh et al.	2021	Factors affecting Iranian nurses' intention to leave or stay in the profession during the COVID-19 pandemic	Y	Y	Y	Y	Y	Y	N	Y	Y	Y	9/10	0.9
MIXED METHODS (MMAT)
	Authors	Year	Article Title	S1	S2	1.1-4.5	5.1	5.2	5.3	5.4	5.5	Score	Percentage
185	Riggan et al.	2021	Impact of the COVID-19 Pandemic on Obstetricians/Gynecologists	Y	Y	N/A	Y	Y	Y	Y	N	7/8	0.875
56	Wood et al.	2021	UK advanced practice nurses' experiences of the COVID-19 pandemic: a mixed-methods cross-sectional study	Y	Y	N/A	Y	Y	Y	Y	Y	8/8	1
